# Supplementary material for: Aberrant Amplitude of Low-Frequency Fluctuation and Degree Centrality within the Default Mode Network in Patients with Vascular Mild Cognitive Impairment
Source: Brain Sci. 2021 Nov 19;11(11):1534. doi: 10.3390/brainsci11111534 (PMC8615791; doi:10.3390/brainsci11111534)
Supplement: Supplementary file 1 [file brainsci-11-01534-s001.zip]

Archive with 1 entries (1 files):
- brainsci-1412198-supplementary.pdf
